# Supplementary material for: The predisposing factors of AKI for prophylactic strategies in burn care
Source: PeerJ. 2020 Sep 29;8:e9984. doi: 10.7717/peerj.9984 (PMC7537615; doi:10.7717/peerj.9984)
Supplement: Data S1 — Each data point indicates the age, sex, the transfusion of different blood components, APACHEII, AKI status, bacteremia and etc across 49 patients [file peerj-08-9984-s001.xlsx]

## Sheet: Recovered_工作表1
Sex	Age	Full_thickness	Respiratory_Failure	TBSA	ABSI_score	ini_ABA	ABA_3score	Censor_LOS	Nephotoxic_anti_PremaxRIFLE	OP_preRIFLEmax	OP	APACHEII	ICU_LOS	LOS	AKI_STATUS	Early_AKI	Early_kidneyFailure	AKI_Recovery	delta_parkland	lung_infection	wound_infection	BACTERMEIA	ini_MAP	HR	Whole_blood	pRBC	Plasma	Albumin_supplement
0	22	1	0	50	9	4	1	1	0	0	2	6	4	29	0	0	0		12.678	0	1	0	88.9	113	0	24	48	0
0	24	0	0	1	4	1	0	1	0	0	0			2	0	0	0			0	0	0	70.95	101	6	8	0	0
1	28	1	1	88	13	5	1	1	0	0	7	24	58	128	2	1	1	15	11.026	1	1	1	63.6	151	0	26	54	0
1	19	1	0	20	4	1	0	1	0	0	2			24	0	0	0			0	1	0	76.59	88	32	48	186	10
1	27	1	0	54	9	3	1	1	0	0	8	12	26	61	1	1	0	12	7.85	0	1	0	93.91	140	20	40	36	0
1	27	1	0	60	9	1	0	1	0	0	2	14	14	24	0	0	0		13.373	0	1	0	95.57	74	0	28	18	0
1	20	1	0	22	5	0	0	1	0	0	3			29	1	1	0	9		0	0	1	82.25	99	12	34	16	0
1	18	1	0	20	4	1	0	1	0	0	1			14	0	0	0		0.938	0	0	0	72.26	95	0	2	0	0
0	21	1	0	67	11	3	1	1	0	0	4	8	30	69	1	1	0	8	5.7748	0	1	0	67.6	125	0	0	0	0
0	17	1	1	70	11	4	1	1	0	0	8	15	38	100	2	1	1	15	0.898	1	1	0	35.63	162	0	38	46
0	22	1	1	61	12	2	0	1	0	0	4			38	2	1	1	14	0.787	0	1	0	56.28	157	2	14	16	0
0	19	0	0	5	3	1	0	1	1	0	0			7	0	0	0			0	0	0	82.92	86	0	22	60	0
0	21	1	1	80	12	1	0	1	0	0	7	14	38	112	1	1	0	7	1.156	0	1	1	64.6	159	10	50	158	0
1	27	1	1	90	12	5	1	1	0	0	5	18	37	54	2	1	1	22	8.659	1	1	0	56.61	156	0	38	66	0
0	23	1	1	72	13	4	1	1	0	0	4	23	9		1	1	0	5	0.45	0	1	0	66.6	131	0	0	0	0
0	25	1	1	61	11	4	1	1	0	0	5	16	46	77	2	1	1	32	8.02	1	1	1	59.94	130	34	33	34	35
1	25	1	0	35	7	4	1	1	0	0	4	15	14	38	1	1	0	5	1.84	0	1	0	85.58	156	0	0	0	8
0	19	1	1	60	9	3	1	1	0	0	6			124	1	1	0	4	-6.333	0	1	1	44.3	122	0	0	0	0
0	19	1	1	55	10	2	0	1	0	0	6	16	34	60	1	1	0	19	2.232	1	1	0	76.92	163	12	30	132	57
0	17	1	1	80	11	1	0	1	0	0	11	22	38	132	2	1	1	39	7.74	1	1	1	71.93	152	0	4	6	14
1	22	1	1	70	11	4	1	1	1	1	7	14	37	79	1	1	0	17	7.296	1	1	0	59.27	155	0	0	0	14
0	22	1	1	87	14	2	0	1	1	1	8	23	37	139	0	0	0		4.9616	1	1	0	69.26	139	0	0	0	9
0	26	1	0	55	10	0	0	1	0	0	6	10	40	100	1	1	0	1	2.179	0	1	0	59.6	98	0	20	22	42
0	18	1	1	55	10	1	0	1	0	0	9	15	58	118	1	1	0	5	0.85	0	1	1	72.92	141	2	32	22	25
0	22	1	0	30	7	2	0	1	0	0	3	10	4	23	1	1	0	2	1.6	0	0	0	102.9	126	0	0	12	6
0	18	1	0	38	7	2	0	1	0	0	8	12	38	90	2	1	1	29	0.673	0	1	0	36.5	102	20	30	16	76
0	19	1	0	51	9	3	1	1	0	0	8			69	2	1	1	22	-0.598	1	1	1	68.93	131	4	50	28	76
0	23	1	0	58	10	3	1	1	1	0	5			67	0	0	0		1.569	0	1	0	64.6	134	0	10	16	30
1	18	1	0	18	4	2	0	1	0	0	0			16	0	0	0		-0.509	0	1	0	83.58	102	2	18	16	44
1	23	1	1	86	13	4	1	1	0	0	7			107	2	1	1	8	7.282	0	1	1	58.94	134	18	36	6	40
1	20	1	0	63	10	3	1	1	0	0	5	11		46	2	1	1	8	1.176	0	1	0	49.95	107	2	34	56	29
1	24	1	0	24	6	2	0	1	0	0	1			30	0	0	0		1.349	0	0	0	84.25	105	0	18	68	30
0	19	1	0	38	7	2	0	1	0	0	3			35	0	0	0		2.729	0	0	0	78.26	119	0	0	0	64
0	26	1	0	15	6	1	0	1	0	1	2			26	0	0	0			0	0	0	74.93	107	12	14	12	95
0	22	1	0	70	11	2	0	1	1	1	5			51	0	0	0		4.459	0	1	0	59.94	124	2	0	12	50
1	25	1	0	25	6	1	0	1	0	0	5	2	4	30	0	0	0		-1.332	0	1	0	76.26	108	0	0	0	12
0	21	0	0	18	5	1	0	1	1	0	0			14	0	0	0			0	0	0	70.26	113	0	14	58	52
0	18	1	0	18	5	1	0	1	0	0	1			20	0	0	0		-1.63	0	1	0	78.59	110	10	18	10	37
1	33	1	0	27	6	1	0	1	0	0	3			26	0	0	0		0.607	0	0	0	71.93	128	8	2	0	74
0	26	1	1	51	10	3	1	1	0	0	6	17	45	91	2	1	1	4	-5.03	0	1	1	69.6	136	0	16	18	80
0	19	1	0	16	5	0	0	1	0	0	1			14	0	0	0		0.422	0	1	0	69.6	96	0	10	24	40
0	18	1	0	55	9	3	1	1	0	0	7	12	29	108	2	1	1	5	2.262	0	1	1	66.93	125	0	8	12	35
1	20	1	0	60	8	3	1	1	1	1	7	14	31	107	2	1	1	11	5.895	0	1	1	73.93	108	4	20	66	31
1	20	1	0	56	8	2	0	1	0	1	8			67	0	0	0		-0.298	0	0	0	80.253	129	2	10	0	65
1	35	1	0	28	6	2	0	1	0	0	3			26	0	0	0			0	1	0	75.26	90	0	0	0	74
0	24	1	0	73	12	2	0	1	0	1	6			77	0	0	0		5.728	0	1	0	59.94	140	0	0	0	60
1	24	1	0	10	4	0	0	1	1	1	2			15	0	0	0			0	1	0	80.25	96	6	16	8	22
1	25	1	0	55	9	3	1	0	0	0	2	16	22		0	0	0			1	1	0	60.94	120	4	64	92	85
1	26	1	0	45	8	2	0	1	0	0	7	10	27	61	0	0	0			0	0	0	83.92	119	0	14	4	26
